# Supplementary material for: Cardiac surgery-associated acute kidney injury in neonatal Norwood procedure: incidence, risk factors and impact on mortality and outcomes
Source: Interdiscip Cardiovasc Thorac Surg. 2025 Jun 3;40(6):ivaf132. doi: 10.1093/icvts/ivaf132 (PMC12165726; doi:10.1093/icvts/ivaf132)
Supplement: ivaf132_Supplementary_Data [file ivaf132_supplementary_data.zip]

Archive with 1 entries (1 files):
- Supplementary Tables 19032025.docx
